# Supplementary material for: Performance of a multiplexed amplicon-based next-generation sequencing assay for HLA typing
Source: PLoS One. 2020 Apr 23;15(4):e0232050. doi: 10.1371/journal.pone.0232050 (PMC7179861; doi:10.1371/journal.pone.0232050)
Supplement: S2 Table — (XLSX) [file pone.0232050.s002.xlsx]

## Sheet: Alleles not in CWD-P
A	B	C	DPA1	DPB1	DQA1	DQB1	DRB1	DRB345
A*31:12	B*35:17	C*04:07	DPA1*04:01	DPB1*02:02	DQA1*02:01	DQB1*06:09	DRB1*01:03	DRB3*01:08
A*66:02	B*40:05	C*03:06	DPA1*03:01	DPB1*06:01			DRB1*04:31	DRB4*01:03N
A*11:12	B*39:25N	C*04:03		DPB1*21:01			DRB1*13:10	DRB5*01:02
A*24:17	B*35:41	C*06:08		DPB1*27:01			DRB1*08:16	DRB5*01:03
A*02:30	B*15:71	C*02:49		DPB1*15:01			DRB1*08:10
A*24:37	B*15:21	C*14:03		DPB1*30:01			DRB1*14:04
A*02:02	B*35:21	C*07:216		DPB1*10:01			DRB1*03:15
A*02:13	B*40:04	C*06:09		DPB1*14:01			DRB1*14:02
A*02:10	B*40:14	C*07:55N		DPB1*18:01			DRB1*13:17
A*02:18	B*44:09			DPB1*16:01			DRB1*16:04
A*01:02	B*07:03			DPB1*31:01			DRB1*11:29
A*02:04	B*15:26N			DPB1*40:01			DRB1*08:06
A*36:01	B*27:03						DRB1*13:06
A*33:05	B*27:06						DRB1*04:26
A*68:24	B*27:09
A*02:474	B*47:03
A*30:109	B*58:02
A*31:14N	B*40:49
A*24:02L	B*44:12
A*24:53	B*15:35
A*80:01	B*55:05
A*26:02	B*82:01
A*26:04	B*40:31
A*74:09	B*38:09
	B*44:13
	B*42:02
	B*39:08
	B*44:04
	B*51:03
	B*73:01
